# Supplementary material for: Crosstalk between repair pathways elicits double-strand breaks in alkylated DNA and implications for the action of temozolomide
Source: eLife. 2021 Jul 8;10:e69544. doi: 10.7554/eLife.69544 (PMC8289412; doi:10.7554/eLife.69544)
Supplement: Source data 1. [file elife-69544-data1.zip]

Archive with 41 entries (38 files):
- eLife-source data/
- eLife-source data/Figure 3-source dataC2.tif
- __MACOSX/
- __MACOSX/eLife-source data/
- __MACOSX/eLife-source data/._Figure 3-source dataC2.tif
- eLife-source data/Figure 2-source dataC2.tif
- __MACOSX/eLife-source data/._Figure 2-source dataC2.tif
- eLife-source data/Figure 2-source dataD2.jpg
- eLife-source data/Figure 3-figure supplement1 source dataA.tif
- __MACOSX/eLife-source data/._Figure 3-figure supplement1 source dataA.tif
- eLife-source data/Figure 2-source dataD1.jpg
- eLife-source data/Figure 4-figure supplement2 source dataA.jpg
- __MACOSX/eLife-source data/._Figure 4-figure supplement2 source dataA.jpg
- eLife-source data/Figure 1-source dataBC.xlsx
- __MACOSX/eLife-source data/._Figure 1-source dataBC.xlsx
- eLife-source data/Figure 2-source dataC1.jpg
- __MACOSX/eLife-source data/._Figure 2-source dataC1.jpg
- eLife-source data/Figure 3-source dataC1.jpg
- __MACOSX/eLife-source data/._Figure 3-source dataC1.jpg
- eLife-source data/Figure 4-figure supplement1 source dataA.jpg
- __MACOSX/eLife-source data/._Figure 4-figure supplement1 source dataA.jpg
- eLife-source data/Figure 4-source dataA2.tif
- __MACOSX/eLife-source data/._Figure 4-source dataA2.tif
- eLife-source data/Figure 4-figure supplement2 source dataB1.jpg
- __MACOSX/eLife-source data/._Figure 4-figure supplement2 source dataB1.jpg
- eLife-source data/Figure 2-figure supplement1 source data.jpg
- __MACOSX/eLife-source data/._Figure 2-figure supplement1 source data.jpg
- eLife-source data/Figure 3-figure supplement1 source dataC1.jpg
- __MACOSX/eLife-source data/._Figure 3-figure supplement1 source dataC1.jpg
- eLife-source data/Figure 3-figure supplement1 source dataC2.jpg
- __MACOSX/eLife-source data/._Figure 3-figure supplement1 source dataC2.jpg
- eLife-source data/Figure 1-figure supplement1 source dataC.xlsx
- __MACOSX/eLife-source data/._Figure 1-figure supplement1 source dataC.xlsx
- eLife-source data/Figure 1-figure supplement1 source dataB.jpg
- __MACOSX/eLife-source data/._Figure 1-figure supplement1 source dataB.jpg
- eLife-source data/Figure 4-source dataA1.jpg
- __MACOSX/eLife-source data/._Figure 4-source dataA1.jpg
- eLife-source data/Figure 4-figure supplement2 source dataB2.tif
- __MACOSX/eLife-source data/._Figure 4-figure supplement2 source dataB2.tif
- eLife-source data/Figure 1-figure supplement1 source dataA.jpg
- __MACOSX/eLife-source data/._Figure 1-figure supplement1 source dataA.jpg
