# Supplementary material for: Crosstalk between repair pathways elicits double-strand breaks in alkylated DNA and implications for the action of temozolomide
Source: eLife. 2021 Jul 8;10:e69544. doi: 10.7554/eLife.69544 (PMC8289412; doi:10.7554/eLife.69544)
Supplement: Source data 2. [file elife-69544-data2.zip]

Archive with 3 entries (2 files):
- Fig construction for eLife.pptx
- __MACOSX/
- __MACOSX/._Fig construction for eLife.pptx
